# Supplementary material for: Inducing Drought Resilience in Maize Through Encapsulated Bacteria: Physiological and Biochemical Adaptations
Source: Plants (Basel). 2025 Mar 5;14(5):812. doi: 10.3390/plants14050812 (PMC11902389; doi:10.3390/plants14050812)
Supplement: Supplementary file 1 [file plants-14-00812-s001.zip]

Archive with 1 entries (1 files):
- plants-3459050-supplementary.pdf
